# Supplementary material for: Extracellular vesicle engineering using a small scaffold protein
Source: Nat Commun. 2026 Mar 10;17:3726. doi: 10.1038/s41467-026-70451-x (PMC13102933; doi:10.1038/s41467-026-70451-x)
Supplement: Supplementary file 4 — Source data [file 41467_2026_70451_MOESM4_ESM.xls]

## Sheet: SourceData_1B
Expi293F	EGFP	AT1A1	CD55	CXADR	ENPP1	EPCAM	IST1	Lamp2b	pDisplay	PDL1	PTGFRN	Rab7a	SNAP23	STX4	STX7	SYTENIN	TFRC-81	TFRC	VAMP2	VTA1
0.857877	1	0.204155	2.52127	11.1941	18.0783	6.36319	0.324717	1.58054	1	9.92068	3.96798	15.1366	10.0905	1	11.5949	3.05771	2.84481	1.79806	2.38355	9.10481
0.952873	0.899639	1.27928	1.05065	9.00685	17.5712	5.00604	1.16682	1.21005	0.939522	11.4851	4.02799	11.3009	10.3704	0.738827	12.3298	3.5909	2.45443	1.29686	1.36416	3.34694
1.18925	0.90181	1.15347	1.18577	5.32077	7.36049	4.44329	0.873799	1.1175	0.903908	4.86286	2.32937	6.26998	4.36056	1.6779	5.63171	2.55582	1.3909	1.20189	1.42226	2.65767

## Sheet: SourceData_1C
CXADR	ENPP1	EPCAM	Lamp2b	PDL1	PTGFRN	Rab7a	SNAP23	STX7
315000000	2400000000	253000000	12200000	33000000	459000000	3540000000	714000000	877000000

## Sheet: SourceData_1D
CXADR	ENPP1	EPCAM	Lamp2b	PDL1	PTGFRN	Rab7a	SNAP23	STX7
6.363	29.257	14.356	17.395	4.67	3.593	30.996	3.18	2.697
12.464	26.726	19.71	24.053	15.789	12.534	35.15	15.357	7.764

## Sheet: SourceData_1G
ENPP1	EN52	EN144	EN190	EN596				ANOVA summary
58.612	3.975	88.715	27.955	4.166				F	32.36
11.603	4.065	115.023	30.099	4.351				P value	<0.0001
33.661	4.416	108.141	18.024	4.554				Dunnett's multiple comparisons test	Adjusted P Value	Summary
								ENPP1 vs. EN52	0.0428	*
								ENPP1 vs. EN144	0.0002	**
								ENPP1 vs. EN190	0.7757	ns
								ENPP1 vs. EN596	0.0442	*

## Sheet: SourceData_2E
group	Expi293F-EV	Expi293F-EV	Expi293F-EV	EN144	EN144	EN144
sample	Expi293F-EV-1	Expi293F-EV-2	Expi293F-EV-3	EN144-EV-1	EN144-EV-2	EN144-EV-3	logFC	adj.P.Val
ACP2	21.7508	22.3618	22.0207	18.4912	18.3895	13.6333	-5.20641	0.0324174
SBF1	22.5395	22.3016	23.7876	20.0352	18.4157	20.1763	-3.33382	0.0112656
PURB	22.9929	22.9604	22.726	20.1131	19.1411	19.7813	-3.21455	0.00130096
L1RE1	23.9854	24.0119	23.9802	20.7162	20.5051	21.1398	-3.2055	0.000640912
GGH	22.1404	22.2262	21.9681	20.0654	18.4927	18.2405	-3.17873	0.00658116
ATP5F1A	24.7406	24.7785	24.7591	21.4447	22.3924	21.0747	-3.12211	0.00242248
DCTD	23.0198	22.5152	22.518	18.8443	19.7437	20.1259	-3.11304	0.00285777
EBNA1BP2	23.514	22.9845	23.3694	20.8063	18.8459	20.9988	-3.0723	0.0131068
H3-3A	26.6455	26.645	26.9107	23.9009	23.7835	23.5624	-2.98481	0.000381129
PRRC1	22.7867	23.1704	22.9689	20.1548	20.2499	19.7133	-2.93598	0.000769742
TRAP1	23.1107	23.3758	22.9525	19.6613	19.3434	21.9119	-2.84082	0.0262385
EML3	21.8929	23.2466	22.9765	21.3779	19.286	19.0354	-2.8056	0.0307994
ALB	27.059	27.1508	27.2785	24.3698	24.2395	24.5265	-2.78417	0.000337422
MYH9	31.5112	31.4925	31.5815	28.746	28.8333	28.7736	-2.7441	0.000322947
H1-3	26.0301	25.905	25.8953	23.3738	23.205	23.1153	-2.71214	0.000322947
YBX1	28.8345	28.6838	28.841	26.2508	25.9224	26.1551	-2.67704	0.000381129
CNOT8	23.0908	23.1524	22.9568	18.9823	21.3394	20.8508	-2.67582	0.0214483
PRCP	22.5956	22.4034	22.3111	20.1888	19.7877	19.4083	-2.64178	0.00130783
RSL1D1	23.4223	23.6131	23.6218	20.1823	21.4552	21.279	-2.58025	0.00446051
MDC1	25.2392	24.9779	24.6924	23.1047	21.6071	22.6545	-2.51438	0.00750597
RBMX	28.0149	27.9882	27.9752	25.6112	25.3191	25.5191	-2.50967	0.000339324
CCDC25	22.1078	22.3633	22.3444	21.289	18.715	19.2881	-2.50775	0.0341775
PDIA6	23.8428	23.7391	24.1843	21.258	21.4877	21.5231	-2.49912	0.000760127
FAM136A	22.5276	22.2084	22.4249	20.8638	20.0218	18.8858	-2.46315	0.0144009
FBLN1	23.5341	23.9049	23.7296	22.5245	20.788	20.5019	-2.45136	0.019537
ADSS1	20.051	20.1561	20.0226	17.8047	17.6243	17.6542	-2.38218	0.000322947
GALM	23.5927	23.5012	23.4474	21.2645	21.1876	21.0941	-2.33167	0.000322947
PCYT1A	20.2414	21.1185	20.7123	18.0311	18.0986	18.9612	-2.32712	0.00561156
MYH10	29.1991	29.1415	29.2212	26.9231	26.6756	27.0035	-2.31989	0.000504926
TIMP1	22.4105	22.6757	21.2649	19.7238	20.3419	19.4969	-2.26284	0.0121402
PPAN	22.1151	22.3504	22.2448	20.2362	19.9001	19.8207	-2.25106	0.000801983
FUBP1	23.7305	24.0058	25.177	22.0639	22.0679	22.0452	-2.24544	0.00878297
ZNF622	21.4205	23.0761	22.8775	19.9549	19.6771	21.1167	-2.20848	0.0332222
HSPA5	28.674	28.4964	28.4647	26.3361	26.3402	26.3502	-2.20282	0.000354182
SMN1	23.6927	23.7491	23.8723	22.0895	20.9081	21.7171	-2.19979	0.00497256
PSAT1	26.5184	26.6504	26.7429	24.4881	24.424	24.4092	-2.19678	0.000381129
VAPA	21.9074	22.1543	22.3576	20.3171	19.6797	19.8829	-2.17985	0.00188195
LMAN1	23.3167	23.9984	24.1634	22.2294	22.1573	20.5999	-2.164	0.0226895
MESD	23.7239	23.7571	23.7853	21.7002	21.5944	21.5024	-2.15644	0.000354182
HEXA	22.4061	22.4073	22.2902	21.3646	19.5354	19.7582	-2.14844	0.0216205
RAB2B	21.7664	22.0527	22.321	19.6876	19.7268	20.2856	-2.14667	0.00229245
BRIX1	21.7891	21.7947	22.0964	20.108	19.6376	19.7174	-2.07244	0.00130096
HDGFL2	22.6308	22.3554	22.6558	20.921	20.8718	19.7247	-2.04152	0.00885199
DENR	23.4004	23.4818	22.9826	20.6169	21.0532	22.1105	-2.02806	0.0139678
BABAM1	23.2302	23.1323	22.9214	21.4851	21.4315	20.3326	-2.01159	0.00832125
GIPC1	18.9299	18.5648	19.2781	21.4526	20.5812	20.741	2.00068	0.0057702
IFT74	20.6495	21.8203	21.2327	23.5864	23.3298	22.7902	2.00128	0.00987835
ALKBH5	18.734	19.27	18.9436	20.8848	20.9675	21.1042	2.00294	0.00130096
CHEK2	19.664	18.4423	20.2168	21.0858	21.4627	21.7984	2.00795	0.024833
QRICH1	21.0421	22.4415	20.9331	23.4702	23.455	23.5451	2.01785	0.0156853
HIP1R	22.4591	21.3806	20.8101	23.7471	23.4912	23.4809	2.02311	0.0160644
SNX7	19.9964	20.071	20.7093	21.8433	22.5645	22.4513	2.02743	0.00478117
HGH1	22.4472	22.6432	21.987	24.3675	24.4485	24.3591	2.0326	0.00165079
GET4	19.7493	20.1325	20.9046	22.0939	22.3228	22.4823	2.03758	0.00641916
HBS1L	22.4823	22.4101	22.7398	24.5362	24.609	24.636	2.04967	0.000720016
UBE2V1	20.6724	21.7565	21.1253	23.1955	23.3102	23.2264	2.05932	0.00446051
SPC24	21.0168	21.2208	20.4132	22.9352	23.2452	22.6527	2.06079	0.00382939
NUDT2	18.5537	18.3576	20.2742	21.4278	20.43	21.5193	2.06391	0.0433003
TCF25	19.8683	19.9987	19.5897	21.1823	21.9821	22.5175	2.07511	0.00865786
APOC1	24.7403	24.6561	24.7667	26.8171	26.7779	26.8454	2.09243	0.000322947
GTPBP1	21.718	22.2084	21.2842	23.8451	23.7057	23.959	2.09974	0.00301013
CELF1	22.5567	22.784	22.3713	24.7667	24.4642	24.7831	2.10065	0.00104047
CHMP4A	20.294	19.1897	19.8761	22.2822	21.4851	21.9117	2.10641	0.00785136
DVL2	21.9011	20.8184	20.2299	22.7689	23.4116	23.105	2.11202	0.0169799
METTL2B	20.7746	21.2423	21.0822	22.914	23.2489	23.275	2.11293	0.0012929
THUMPD3	20.7463	20.9061	20.7137	22.7447	22.8857	23.077	2.11375	0.000722478
DIP2B	19.6959	21.1444	20.6784	22.4582	22.7139	22.6947	2.11602	0.0097918
POLR3D	19.9018	19.0025	19.7758	21.7248	21.6649	21.6396	2.11637	0.00310283
CDC42BPA	18.3793	18.9177	20.2982	21.4246	21.0383	21.4895	2.11912	0.0240122
CLU	27.9046	27.922	27.9101	29.9412	30.1088	30.0522	2.12181	0.000337422
ISY1	20.493	20.9955	18.8537	22.4237	22.1005	22.1834	2.12183	0.0328928
UBL5	22.0625	21.9567	22.1817	24.116	24.2889	24.1696	2.12451	0.000498915
FOXK2	20.7865	21.0179	20.5116	22.8654	23.0743	22.7703	2.13135	0.0011597
VPS37C	19.9229	18.7834	20.0955	21.9776	21.5712	21.6816	2.14289	0.00914375
PTPN6	20.8464	19.3928	19.7935	22.0473	22.0563	22.3817	2.15089	0.0100969
MTR	24.0902	23.7812	23.895	26.0493	26.0745	26.1097	2.15571	0.000559107
CAPN7	18.4293	18.588	18.9008	20.8313	20.892	20.6625	2.15591	0.000955354
PDE4DIP	19.503	18.7162	19.945	20.3341	22.6388	21.666	2.15826	0.0475137
RACGAP1	19.8875	19.849	21.0948	22.7654	22.0114	22.5369	2.16079	0.0112187
WDR45	19.1635	20.0305	18.5193	21.1602	21.705	21.3378	2.16325	0.0112187
POLR2G	21.5156	19.6487	20.5852	22.8279	22.8126	22.6117	2.16754	0.0176052
PNP	19.0118	20.6599	20.4149	22.2694	22.191	22.1791	2.18431	0.0144872
CXCR4	20.1643	21.16	20.3245	22.9158	22.6719	22.6354	2.19142	0.00394512
RIPK1	20.0322	22.1196	22.3912	23.7091	23.6705	23.7543	2.19696	0.0429638
RPAP1	21.1713	20.9014	21.1568	23.0258	23.42	23.3874	2.20128	0.000892945
NUP93	25.2302	24.7759	24.9996	27.7279	27.0384	26.8493	2.20331	0.00318463
TP53	19.1262	18.2223	18.6072	20.73	21.6628	20.2022	2.21311	0.0129052
CXorf38	19.8433	18.9463	18.9943	21.4859	21.5704	21.4067	2.22632	0.00300487
DBI	20.3425	19.5285	20.3342	22.326	22.53	22.0343	2.22837	0.00330701
HK2	20.9726	20.7711	20.2013	22.9204	22.6005	23.1778	2.25123	0.00268183
NCAPD3	19.5532	19.6285	20.1516	22.2466	22.0651	21.8022	2.2602	0.00171749
CRTAP	17.821	20.1803	19.8205	21.2975	21.9085	21.4085	2.26427	0.0413161
VPS4B	22.0455	21.6695	21.6574	23.9124	24.3428	23.9276	2.27016	0.001213
TTI2	19.5966	18.6964	18.6986	21.2359	21.2605	21.3189	2.27455	0.00295422
PPP2R1B	20.9436	21.4326	21.682	23.749	23.5196	23.615	2.2751	0.00166257
FMNL2	19.6693	20.735	19.8573	22.478	22.358	22.2687	2.28101	0.00389608
FANCD2	20.9665	20.8631	20.6564	23.1763	22.8651	23.3092	2.28817	0.00088664
AAGAB	18.5462	19.1282	18.6719	20.7454	21.3047	21.172	2.29195	0.00189159
ZDHHC5	20.2953	19.662	19.9738	21.9359	22.5141	22.3844	2.30108	0.0019884
SLC39A10	23.0857	21.4861	22.5093	24.5292	24.5611	24.9402	2.31645	0.0102854
FN1	21.7738	21.5151	22.8967	24.2588	24.3212	24.6056	2.33332	0.00761751
UTRN	20.2184	19.6202	20.7889	22.6362	22.2849	22.7327	2.34212	0.00446051
PCSK5	20.9678	19.7406	20.1732	22.6167	22.6458	22.6567	2.34587	0.00427996
PIP4K2A	19.8967	21.2984	21.3875	23.1371	23.236	23.2555	2.34871	0.00977658
SNX3	23.439	23.4143	23.3132	25.7522	25.711	25.757	2.35125	0.000322947
CEMIP2	19.8598	20.561	20.3185	22.7235	22.5571	22.5162	2.35248	0.00137666
LUC7L2	21.9998	23.0893	22.9217	25.1042	24.9353	25.0341	2.35422	0.00379658
TIMP3	22.297	21.8641	21.9362	24.186	24.1829	24.8081	2.35991	0.00180249
ARAF	20.6195	18.3876	19.8384	21.7325	22.0336	22.1735	2.36471	0.0248905
DSCAML1	19.0851	18.2662	19.4087	21.2657	21.2976	21.3022	2.36853	0.00371419
POLR1D	19.9796	20.2672	20.7979	23.8518	21.9658	22.3474	2.37339	0.0199201
EGFL7	20.7008	19.1705	19.868	22.0093	22.3881	22.4714	2.37649	0.00847881
APAF1	19.0563	18.8432	19.8358	21.7986	21.6292	21.4426	2.37839	0.00303603
ULK3	17.7192	17.6639	18.0294	20.0066	20.2913	20.2589	2.38143	0.000750658
RIMOC1	18.44	19.4386	20.0394	21.8667	21.6492	21.6172	2.40505	0.00859389
DHX16	21.0273	20.4913	21.6021	23.5761	23.0262	23.7395	2.40702	0.00491005
CIAO1	20.5468	20.4803	21.0163	23.0329	23.0771	23.2083	2.42498	0.000908255
CSNK1A1	20.0393	20.3357	20.5093	22.5972	22.9251	22.6592	2.43242	0.000877234
CD151	20.7471	20.8609	21.5016	24.2775	23.787	22.4191	2.45801	0.0162872
UBL4A	22.6484	22.7665	22.6536	25.1446	25.241	25.0719	2.46301	0.000322947
PDLIM7	20.3285	20.7643	18.0985	22.3442	22.218	22.0308	2.46725	0.0418112
TCAF1	20.0316	21.8394	20.8845	23.2767	23.5023	23.4039	2.47579	0.0106062
KIF21A	20.0362	19.9082	20.1987	22.2332	22.8388	22.5024	2.47707	0.00103644
CDK5	21.746	21.3721	20.8707	23.797	23.7997	23.8999	2.5026	0.00170208
FARP1	18.6081	16.4296	18.0572	19.9765	20.4999	20.1859	2.52247	0.0207612
TRAPPC10	18.1335	18.9367	18.4424	20.9303	21.2589	20.8995	2.52538	0.0017291
SORT1	19.3067	19.176	19.6098	22.0376	21.6646	21.9795	2.52975	0.000829716
GOLGA7	19.3383	21.4389	21.2876	23.3329	23.1595	23.1657	2.5311	0.0212354
ARHGAP35	20.6085	18.8931	20.7682	22.586	22.697	22.6224	2.54521	0.0144242
DEPTOR	19.1525	20.5859	21.6124	22.8352	23.0764	23.0827	2.54781	0.0247773
NCS1	19.1788	18.1731	20.0309	22.6185	21.1199	21.288	2.54785	0.0246085
INTS11	18.1333	18.0772	18.6905	21.1853	19.9662	21.4163	2.5556	0.00807078
FBXO7	19.6137	17.7593	18.9601	21.3513	21.368	21.2913	2.55914	0.010551
TBC1D10B	20.6249	21.0089	19.1935	22.7693	22.821	22.9358	2.56625	0.0110889
EDIL3	25.4322	24.7671	24.8575	27.6068	27.5988	27.5743	2.57435	0.00107833
SOS1	19.667	20.2933	19.16	21.5355	22.7464	22.5773	2.57963	0.0082929
NCAPD2	24.0297	23.9235	23.7801	26.4295	26.5208	26.5289	2.58194	0.000322947
DUS1L	20.1989	19.3035	19.4086	22.6673	22.6719	21.3667	2.59826	0.00885199
WNT11	18.1543	18.8626	19.163	21.0938	21.369	21.5968	2.62658	0.00255208
PIP4K2C	20.2582	20.5979	21.035	23.1777	23.2047	23.455	2.64875	0.00130783
PANK3	19.5967	17.4655	17.1565	20.5788	20.758	20.888	2.66871	0.0267605
BMP1	17.9006	18.4604	18.4322	19.8783	21.4502	21.5507	2.69534	0.0104616
SMOC1	17.8127	20.2686	19.742	22.0839	21.8261	22.0001	2.69556	0.0237646
TIMELESS	18.0678	19.7646	17.6821	21.3525	20.9007	21.4252	2.72132	0.0155914
CASP8	20.7154	20.8922	20.014	23.4992	23.0699	23.248	2.7318	0.0018813
ADAMTS1	22.7369	22.1276	22.2148	25.0382	25.2234	25.0771	2.75316	0.000877234
MSI1	19.2828	18.1062	18.8843	21.5961	21.2295	21.7959	2.78271	0.00318463
NT5DC3	18.6	17.8486	17.4215	19.9942	20.8049	21.4388	2.78934	0.00825014
PELO	18.9551	17.9693	19.1644	21.6196	21.3958	21.444	2.79021	0.00294163
CEP55	19.6121	19.1228	20.1661	22.3253	22.3151	22.6729	2.80409	0.00211219
ITGB5	21.3347	19.6458	19.461	23.8232	22.7034	22.3513	2.81216	0.0200669
ICA1	17.7038	19.0741	20.313	21.8288	21.6915	22.0072	2.81222	0.0215203
CCN1	20.8235	20.8684	19.6381	23.2423	23.2407	23.3704	2.8411	0.00351295
ERCC6L	19.4048	19.193	18.1112	21.1627	21.9279	22.2298	2.87047	0.00632568
HLA-B	20.4969	20.9241	20.8914	23.5205	23.6712	23.7324	2.87058	0.000562216
CPNE8	20.5244	20.2066	18.6709	22.7189	22.5689	22.8102	2.89872	0.00870751
SNX17	20.6532	19.2629	21.4575	23.3666	23.3789	23.4083	2.92676	0.0114548
MLLT11	20.0367	19.59	19.7775	22.8903	22.8098	22.4933	2.92973	0.000714113
RASA1	20.2707	18.2614	18.2038	21.9624	21.8505	21.7291	2.93536	0.0136956
ABCF3	20.5406	21.533	21.4586	24.008	24.1737	24.1732	2.94088	0.00189159
TBR1	20.1259	19.2735	18.7042	22.5874	21.8692	22.4747	2.94254	0.00465924
NTMT1	19.2776	18.8606	18.7272	22.143	21.818	21.8611	2.98556	0.000750658
MFGE8	26.2913	26.3095	25.9941	29.1649	29.2396	29.1701	2.99321	0.000322947
TYMS	21.4972	21.3204	18.9899	23.3954	23.8172	23.6043	3.00315	0.0219975
MYO9B	19.6063	18.0709	18.836	22.2257	21.4349	21.8652	3.00417	0.00523521
CDC123	19.8012	18.8165	20.5014	22.5898	23.0179	22.6325	3.04035	0.00531125
MLH1	18.8484	18.7953	18.984	22.0143	21.8142	21.9934	3.06475	0.000322947
TTF2	18.5865	19.2786	19.578	22.5115	22.0026	22.1378	3.06961	0.00180197
LLPH	21.1855	19.7158	20.7247	23.2485	23.9179	23.6876	3.076	0.00422326
HMOX1	18.6109	18.8457	18.8276	21.9164	21.9592	21.714	3.10179	0.000322947
BYSL	21.2439	21.9361	21.5864	24.6418	24.7264	24.9213	3.17434	0.000760127
CDC45	19.8428	19.6238	19.7012	22.8646	23.1542	22.8539	3.235	0.000322947
GAL	22.4993	22.2935	23.8776	26.1509	26.1072	26.1484	3.24535	0.00410724
GRK2	18.6355	18.614	18.3441	21.8961	21.7499	21.7386	3.26365	0.000322947
MAGED1	18.2451	17.7281	17.4944	21.4014	21.095	20.8776	3.3021	0.0010073
RPTOR	23.6349	23.6615	23.4512	27.0944	26.8534	26.7149	3.30504	0.000322947
STAT6	18.8034	17.7265	17.3813	21.3573	21.3584	21.1421	3.31551	0.00270706
ARMC6	20.1722	20.3677	20.1027	23.5469	23.5454	23.4995	3.3164	0.000322947
ADAMTSL4	18.6511	17.9368	17.9834	21.6577	21.5965	21.5106	3.39783	0.000760127
LGI2	20.45	19.8698	19.1153	23.0083	23.6991	23.1543	3.47554	0.00242248
MDK	20.3832	19.1361	20.2438	23.18	23.7526	23.549	3.57278	0.00222753
CHD1L	20.2613	19.3423	17.1346	22.7079	22.6219	22.4104	3.66731	0.0177711
UBE2C	20.5217	20.7991	19.5444	24.2949	24.2265	24.0978	3.91802	0.00138577
GLG1	20.2828	18.0982	18.4066	22.9838	22.9374	22.6536	3.92905	0.0059248
NOB1	18.9273	20.3217	17.2749	23.0282	23.2843	23.2941	4.36092	0.00901023
NPNT	22.1673	18.1995	20.4043	24.7184	24.9069	25.0022	4.61879	0.016563
ENPP1	20.7719	21.3313	21.9239	26.2535	26.2816	26.2931	4.93375	0.000721169
MCAM	13.3528	13.2993	18.4472	21.2083	20.859	20.1949	5.72102	0.0303949

## Sheet: SourceData_2F
Class	Description	Enrichment	pvalue	count
CC	cytosol	1.85308	1.33945e-08	92
CC	extracellular exosome	2.3888	2.39154e-06	48
CC	basement membrane	9.91353	0.00169735	8
CC	cytoplasm	1.48413	0.00754158	75
CC	macromolecular complex	2.901	0.0102221	18
MF	protein binding	1.3155	8.84625e-09	162
MF	integrin binding	6.57234	0.00388816	10
MF	identical protein binding	2.02325	0.0134542	34
MF	ATP binding	2.01011	0.0317757	30
MF	ADP binding	13.2289	0.0317757	5
MF	chaperone binding	6.87905	0.0317757	7
MF	single-stranded DNA binding	6.68797	0.0317757	7

## Sheet: SourceData_2G-2H
												1 h						24 h
											Sample	Expi293F 1011 p/mouse	EN144 1011 p/mouse	Expi293F 1010 p/mouse	EN144 1010 p/mouse	Expi293F 109 p/mouse	EN144 109 p/mouse	Expi293F 1011 p/mouse	EN144 1011 p/mouse	Expi293F 1010 p/mouse	EN144 1010 p/mouse	Expi293F 109 p/mouse	EN144 109 p/mouse
										Lung	1	0	0	0	0	0	0	237.7	245	0	0	0	26.69
											2	0	2990	0	0	0	0	0	1262	0	0	0	0
											3	0	14900	0	0	0	0	1667	4045	0	0	0	0
										Liver	1	611.2	1589	0	1173	0	303.1	1755	4540	0	182.3	0	0
											2	8940	33600	1548	7476	0	0	5807	11070	1970	5.890+03	1.373+03	0
											3	4543	26790	1947	2467	0	0	9948	34930	1832	5514	0	0
										Spleen	1	0	0	0	0	0	0	517.4	1176	0	0	0	0
											2	0	2547	0	0	0	0	0	3675	0	0	0	0
											3	0	3613	0	0	0	0	0	3316	0	0	0	0
										Kindey	1	0	0	17.76	0	0	1.956	116.6	101.9	25.32	18.91	19.25	17.1
											2	0	1655	0	0	0	0	0	1755	1552	0	0	0
											3	0	11290	0	0	0	0	1333	0	0	0	0	0
										Heart	1	0	0	0	0	0	0	0	0	1222	0	0	0
											2	0	6062	0	0	0	0	0	1705	0	0	0	0
											3	0	0	0	0	0	0	32.87	21.53	0	0	0	0

## Sheet: SourceData_3B
Expi293F-EV	Lamp2b-EVCAP	PTGFRN-EVCAP	ENPP1-EVCAP	EN144-EVCAP			ANOVA summary
65.031	79.187	79.685	130.218	119.223			F	6.518
70.732	74.187	80.204	93.49	94.044			P value	0.0076
72.185	69.248	81.237	99.102	91.519			Dunnett's multiple comparisons test	Adjusted P Value	Summary
							Expi293F-EV vs. Lamp2b-EVCAP	0.9563	ns
							Expi293F-EV vs. PTGFRN-EVCAP	0.6078	ns
							Expi293F-EV vs. ENPP1-EVCAP	0.0075	**
							Expi293F-EV vs. EN144-EVCAP	0.0209	*

## Sheet: SourceData_3C
NC	Expi293F-EV	EN144-EVCAP	ENPP1-EVCAP	PTGFRN-EVCAP	Lamp2b-EVCAP		ANOVA summary
0.13	46.8	95.2	96	87.7	68.3		F	5953
0.26	47.7	94.7	96.2	88.4	70.2		P value	<0.0001
	49.3	95	96.9	87.8	69.6		Dunnett's multiple comparisons test	Adjusted P Value
							NC vs. Expi293F-EV	<0.0001	**
							NC vs. EN144-EV	<0.0001	**
							NC vs. ENPP1-EV	<0.0001	**
							NC vs. PTGFRN-EV	<0.0001	**
							NC vs. Lamp2b-EV	<0.0001	**

## Sheet: SourceData_3E
Expi293F	EN144-EGFP	EN144-MS2/EGFP	EN144-L7Ae/EGFP	EN144-MS2/EGFP-LOOP	EN144-L7Ae/EGFP-CD box		ANOVA summary
0.97	3.28	31.62	8.18	56.21	887		F	40.1
0.84	3.46	35.33	8.53	55.05	856.78		P value	<0.0001
1.52	2.02	22.51	10.08	31.62	523.77		Dunnett's multiple comparisons test	Adjusted P Value
							Expi293F vs. EN144-EGFP	>0.9999	ns
							Expi293F vs. EN144-MS2/EGFP	0.9902	ns
							Expi293F vs. EN144-L7Ae/EGFP	0.9998	ns
							Expi293F vs. EN144-MS2/EGFP-LOOP	0.9307	ns
							Expi293F vs. EN144-L7Ae/EGFP-CD box	<0.0001	**
							EN144-L7Ae/EGFP vs. EN144-L7Ae/EGFP-CD box	<0.0001	**
							EN144-MS2/EGFP-LOOP vs. EN144-L7Ae/EGFP-CD box	<0.0001	**

[truncated: 51 more sheets: SourceData_3F-3G, SourceData_3I-3J, SourceData_3K, SourceData_3L, SourceData_4A, SourceData_4C, SourceData_4D, SourceData_4E, SourceData_4F, SourceData_4H, SourceData_4I, SourceData_4J, SourceData_4K, SourceData_4L, SourceData_4M, SourceData_4N-4S, SourceData_5A, SourceData_5B, SourceData_5C, SourceData_5D-5H …]
